# Supplementary material for: Effects of Combined Low-Dose Spironolactone Plus Vitamin E versus Vitamin E Monotherapy on Lipidomic Profile in Non-Alcoholic Fatty Liver Disease: A Post Hoc Analysis of a Randomized Controlled Trial
Source: J Clin Med. 2024 Jun 28;13(13):3798. doi: 10.3390/jcm13133798 (PMC11242225; doi:10.3390/jcm13133798)
Supplement: Supplementary file 1 [file jcm-13-03798-s001.zip]

Archive with 1 entries (1 files):
- jcm-3033286-supplementary.pdf
